# Supplementary material for: Ce-mediated molecular tailoring on gigantic polyoxometalate {Mo132} into half-closed {Ce11Mo96} for high proton conduction
Source: Nat Commun. 2023 Aug 18;14:5025. doi: 10.1038/s41467-023-40685-0 (PMC10439156; doi:10.1038/s41467-023-40685-0)
Supplement: Supplementary file 3 — Source Data [file 41467_2023_40685_MOESM3_ESM.xlsx]

## Sheet: Figure 3
UV/Vis spectra
Mo132 ball		Mo132 capped wheel
Wavelength	Absorbance	Wavelength	Absorbance
800	0.05	900	0.26724
799	0.05	899	0.26731
798	0.05	898	0.2674
797	0.05	897	0.26752
796	0.05	896	0.26768
795	0.05	895	0.26786
794	0.05	894	0.26807
793	0.05	893	0.26831
792	0.05	892	0.26858
791	0.05	891	0.26887
790	0.05	890	0.2692
789	0.05	889	0.26955
788	0.05	888	0.26994
787	0.05	887	0.27035
786	0.05	886	0.27079
785	0.05	885	0.27126
784	0.05	884	0.27176
783	0.05	883	0.27229
782	0.05	882	0.27285
781	0.05	881	0.27343
780	0.049	880	0.27405
779	0.049	879	0.27469
778	0.049	878	0.27536
777	0.049	877	0.27606
776	0.05	876	0.27679
775	0.05	875	0.27755
774	0.049	874	0.27834
773	0.05	873	0.27916
772	0.05	872	0.28001
771	0.049	871	0.28088
770	0.049	870	0.28178
769	0.049	869	0.28272
768	0.049	868	0.28368
767	0.048	867	0.28467
766	0.048	866	0.28569
765	0.048	865	0.28674
764	0.048	864	0.28781
763	0.048	863	0.28892
762	0.048	862	0.29006
761	0.048	861	0.29122
760	0.048	860	0.29241
759	0.048	859	0.29363
758	0.048	858	0.29488
757	0.048	857	0.29616
756	0.048	856	0.29747
755	0.048	855	0.29881
754	0.048	854	0.301
753	0.047	853	0.302
752	0.047	852	0.303
751	0.047	851	0.305
750	0.047	850	0.306
749	0.047	849	0.309
748	0.047	848	0.311
747	0.046	847	0.312
746	0.046	846	0.315
745	0.046	845	0.316
744	0.046	844	0.317
743	0.046	843	0.318
742	0.046	842	0.319
741	0.047	841	0.32
740	0.048	840	0.322
739	0.048	839	0.324
738	0.048	838	0.326
737	0.048	837	0.328
736	0.048	836	0.329
735	0.048	835	0.331
734	0.047	834	0.333
733	0.047	833	0.334
732	0.047	832	0.336
731	0.047	831	0.337
730	0.047	830	0.339
729	0.046	829	0.341
728	0.046	828	0.342
727	0.046	827	0.344
726	0.046	826	0.345
725	0.046	825	0.347
724	0.046	824	0.349
723	0.046	823	0.35
722	0.046	822	0.352
721	0.046	821	0.353
720	0.046	820	0.354
719	0.046	819	0.356
718	0.046	818	0.357
717	0.046	817	0.358
716	0.046	816	0.36
715	0.046	815	0.361
714	0.046	814	0.362
713	0.046	813	0.364
712	0.046	812	0.365
711	0.046	811	0.367
710	0.046	810	0.368
709	0.046	809	0.37
708	0.046	808	0.372
707	0.046	807	0.373
706	0.046	806	0.374
705	0.046	805	0.375
704	0.046	804	0.376
703	0.047	803	0.378
702	0.047	802	0.38
701	0.047	801	0.381
700	0.047	800	0.382
699	0.047	799	0.383
698	0.047	798	0.385
697	0.047	797	0.386
696	0.047	796	0.387
695	0.047	795	0.388
694	0.047	794	0.39
693	0.047	793	0.392
692	0.047	792	0.393
691	0.047	791	0.394
690	0.047	790	0.395
689	0.048	789	0.396
688	0.048	788	0.398
687	0.048	787	0.399
686	0.048	786	0.4
685	0.049	785	0.402
684	0.049	784	0.403
683	0.049	783	0.404
682	0.049	782	0.406
681	0.049	781	0.407
680	0.049	780	0.408
679	0.05	779	0.409
678	0.05	778	0.41
677	0.05	777	0.411
676	0.051	776	0.412
675	0.051	775	0.413
674	0.051	774	0.414
673	0.051	773	0.415
672	0.052	772	0.417
671	0.052	771	0.418
670	0.052	770	0.419
669	0.052	769	0.42
668	0.053	768	0.421
667	0.053	767	0.422
666	0.053	766	0.423
665	0.054	765	0.423
664	0.054	764	0.424
663	0.055	763	0.425
662	0.055	762	0.426
661	0.055	761	0.427
660	0.056	760	0.428
659	0.056	759	0.429
658	0.056	758	0.43
657	0.057	757	0.43
656	0.057	756	0.431
655	0.058	755	0.431
654	0.058	754	0.432
653	0.058	753	0.433
652	0.059	752	0.433
651	0.059	751	0.434
650	0.06	750	0.434
649	0.061	749	0.435
648	0.061	748	0.435
647	0.062	747	0.435
646	0.062	746	0.435
645	0.063	745	0.436
644	0.063	744	0.436
643	0.064	743	0.437
642	0.064	742	0.438
641	0.065	741	0.439
640	0.066	740	0.44
639	0.066	739	0.441
638	0.067	738	0.441
637	0.067	737	0.442
636	0.068	736	0.442
635	0.069	735	0.442
634	0.069	734	0.442
633	0.07	733	0.442
632	0.071	732	0.443
631	0.072	731	0.443
630	0.072	730	0.443
629	0.073	729	0.443
628	0.074	728	0.444
627	0.075	727	0.444
626	0.075	726	0.444
625	0.076	725	0.444
624	0.077	724	0.444
623	0.078	723	0.444
622	0.079	722	0.444
621	0.08	721	0.444
620	0.08	720	0.444
619	0.081	719	0.444
618	0.082	718	0.444
617	0.083	717	0.444
616	0.084	716	0.444
615	0.085	715	0.444
614	0.086	714	0.444
613	0.087	713	0.443
612	0.088	712	0.443
611	0.089	711	0.443
610	0.09	710	0.442
609	0.092	709	0.442
608	0.093	708	0.442
607	0.094	707	0.441
606	0.095	706	0.441
605	0.095	705	0.441
604	0.096	704	0.44
603	0.098	703	0.44
602	0.099	702	0.439
601	0.101	701	0.439
600	0.102	700	0.438
599	0.103	699	0.438
598	0.104	698	0.437
597	0.105	697	0.437
596	0.106	696	0.436
595	0.107	695	0.435
594	0.108	694	0.435
593	0.109	693	0.434
592	0.111	692	0.433
591	0.112	691	0.432
590	0.113	690	0.431
589	0.115	689	0.43
588	0.116	688	0.429
587	0.117	687	0.428
586	0.118	686	0.427
585	0.119	685	0.426
584	0.121	684	0.425
583	0.123	683	0.424
582	0.125	682	0.423
581	0.126	681	0.422
580	0.128	680	0.421
579	0.129	679	0.42
578	0.13	678	0.419
577	0.132	677	0.418
576	0.133	676	0.417
575	0.135	675	0.416
574	0.137	674	0.414
573	0.139	673	0.413
572	0.14	672	0.412
571	0.142	671	0.41
570	0.143	670	0.409
569	0.145	669	0.407
568	0.146	668	0.406
567	0.148	667	0.404
566	0.15	666	0.403
565	0.152	665	0.401
564	0.153	664	0.4
563	0.155	663	0.398
562	0.156	662	0.396
561	0.158	661	0.394
560	0.16	660	0.393
559	0.163	659	0.391
558	0.165	658	0.39
557	0.166	657	0.388
556	0.168	656	0.386
555	0.17	655	0.384
554	0.171	654	0.382
553	0.173	653	0.38
552	0.176	652	0.378
551	0.178	651	0.376
550	0.18	650	0.374
549	0.182	649	0.372
548	0.184	648	0.37
547	0.186	647	0.368
546	0.188	646	0.366
545	0.19	645	0.364
544	0.192	644	0.362
543	0.195	643	0.36
542	0.197	642	0.358
541	0.199	641	0.355
540	0.202	640	0.353
539	0.204	639	0.35
538	0.206	638	0.348
537	0.208	637	0.346
536	0.21	636	0.344
535	0.213	635	0.342
534	0.215	634	0.34
533	0.218	633	0.338
532	0.22	632	0.335
531	0.222	631	0.333
530	0.225	630	0.33
529	0.227	629	0.328
528	0.23	628	0.326
527	0.233	627	0.324
526	0.235	626	0.322
525	0.238	625	0.32
524	0.24	624	0.317
523	0.243	623	0.314
522	0.245	622	0.312
521	0.248	621	0.31
520	0.251	620	0.307
519	0.254	619	0.305
518	0.257	618	0.303
517	0.259	617	0.301
516	0.262	616	0.299
515	0.264	615	0.297
514	0.267	614	0.294
513	0.27	613	0.292
512	0.273	612	0.29
511	0.276	611	0.288
510	0.28	610	0.286
509	0.283	609	0.284
508	0.286	608	0.281
507	0.288	607	0.279
506	0.291	606	0.277
505	0.294	605	0.275
504	0.297	604	0.273
503	0.3	603	0.272
502	0.303	602	0.27
501	0.306	601	0.268
500	0.309	600	0.266
499	0.312	599	0.264
498	0.314	598	0.261
497	0.317	597	0.259
496	0.32	596	0.257
495	0.324	595	0.255
494	0.327	594	0.254
493	0.329	593	0.253
492	0.332	592	0.251
491	0.335	591	0.249
490	0.337	590	0.247
489	0.34	589	0.245
488	0.343	588	0.244
487	0.346	587	0.242
486	0.349	586	0.241
485	0.351	585	0.239
484	0.353	584	0.238
483	0.356	583	0.237
482	0.358	582	0.235
481	0.361	581	0.234
480	0.364	580	0.233
479	0.366	579	0.232
478	0.369	578	0.231
477	0.371	577	0.23
476	0.372	576	0.229
475	0.374	575	0.228
474	0.376	574	0.226
473	0.379	573	0.225
472	0.381	572	0.224
471	0.383	571	0.223
470	0.385	570	0.222
469	0.386	569	0.222
468	0.387	568	0.221
467	0.389	567	0.22
466	0.39	566	0.219
465	0.391	565	0.219
464	0.392	564	0.218
463	0.393	563	0.217
462	0.394	562	0.216
461	0.395	561	0.216
460	0.396	560	0.215
459	0.396	559	0.215
458	0.396	558	0.214
457	0.397	557	0.214
456	0.397	556	0.213
455	0.397	555	0.213
454	0.397	554	0.212
453	0.397	553	0.212
452	0.397	552	0.212
451	0.397	551	0.211
450	0.396	550	0.211
449	0.395	549	0.211
448	0.395	548	0.21
447	0.394	547	0.21
446	0.393	546	0.21
445	0.392	545	0.21
444	0.391	544	0.21
443	0.389	543	0.21
442	0.388	542	0.209
441	0.386	541	0.209
440	0.385	540	0.209
439	0.383	539	0.209
438	0.381	538	0.209
437	0.379	537	0.209
436	0.377	536	0.209
435	0.375	535	0.209
434	0.372	534	0.209
433	0.369	533	0.209
432	0.367	532	0.209
431	0.365	531	0.209
430	0.363	530	0.21
429	0.361	529	0.21
428	0.358	528	0.21
427	0.356	527	0.211
426	0.352	526	0.211
425	0.349	525	0.211
424	0.346	524	0.211
423	0.343	523	0.212
422	0.341	522	0.212
421	0.338	521	0.213
420	0.335	520	0.213
419	0.332	519	0.214
418	0.328	518	0.215
417	0.325	517	0.215
416	0.322	516	0.216
415	0.319	515	0.217
414	0.316	514	0.217
413	0.313	513	0.218
412	0.31	512	0.219
411	0.307	511	0.221
410	0.303	510	0.222
409	0.299	509	0.223
408	0.296	508	0.224
407	0.293	507	0.225
406	0.29	506	0.226
405	0.287	505	0.227
404	0.284	504	0.228
403	0.281	503	0.23
402	0.277	502	0.231
401	0.273	501	0.233
400	0.27	500	0.234
399	0.267
398	0.264
397	0.262
396	0.259
395	0.256
394	0.252
393	0.249
392	0.246
391	0.243
390	0.241
389	0.238
388	0.235
387	0.232
386	0.229
385	0.225
384	0.223
383	0.221
382	0.219
381	0.217
380	0.214
379	0.211
378	0.207
377	0.204
376	0.201
375	0.199
374	0.197
373	0.195
372	0.193
371	0.191
370	0.189
369	0.187
368	0.185
367	0.183
366	0.182
365	0.18
364	0.178
363	0.176
362	0.174
361	0.173
360	0.171
359	0.17
358	0.168
357	0.167
356	0.166
355	0.164
354	0.163
353	0.162
352	0.161
351	0.159
350	0.159
349	0.158
348	0.158
347	0.157
346	0.156
345	0.155
344	0.154
343	0.153
342	0.152
341	0.152
340	0.152
339	0.153
338	0.153
337	0.153
336	0.153
335	0.152
334	0.152
333	0.152
332	0.152
331	0.152
330	0.153
329	0.153
328	0.154
327	0.154
326	0.155
325	0.156
324	0.157
323	0.158
322	0.159
321	0.161
320	0.162
319	0.163
318	0.165
317	0.167
316	0.169
315	0.171
314	0.174
313	0.177
312	0.18
311	0.184
310	0.187
309	0.19
308	0.195
307	0.199
306	0.204
305	0.21
304	0.214
303	0.219
302	0.224
301	0.229
300	0.235

## Sheet: Figure 6a
Proton conductivity at various RH
98% RH		90% RH		80% RH		70% RH		60% RH
Z'	Z''	Z'	Z''	Z'	Z''	Z'	Z''	Z'	Z''
29.601	-5.4231	1.9251	-7.5721	313.61	-593.07	453.6	-1425.6	687.81	-2340.5
29.866	-5.0152	2.3812	-9.3012	524.75	-766.95	574.26	-1716.1	831.1	-2832.4
30.01	-4.6731	3.0891	-11.403	829.05	-912.89	730.68	-2060.2	1012.6	-3424.7
30.238	-4.3382	3.8523	-13.941	1197	-976.54	936.25	-2457.9	1237.1	-4141.2
30.444	-4.0091	4.9912	-16.892	1568.1	-939.28	1202.2	-2927.2	1514.1	-5015.3
30.647	-3.7173	6.5411	-20.551	1863	-835.26	1548.5	-3463.5	1862.8	-6018.3
30.843	-3.4321	8.6422	-24.731	2095.9	-715.72	1997.6	-4089.1	2292.7	-7307.9
31.004	-3.21	11.5	-29.612	2266.7	-621.01	2569.7	-4737.1	2837.2	-8788.6
31.193	-2.9382	15.261	-35.112	2390.9	-562.02	3307	-5452.2	3515.5	-10556
31.431	-2.6712	20.152	-41.213	2515.1	-544.94	4200.8	-6167.2	4375.2	-12658
31.644	-2.4923	26.561	-47.621	2623.8	-566.67	5273.4	-6859.9	5445.1	-15189
31.845	-2.3661	34.533	-54.132	2763.5	-625.67	6524.7	-7463.2	6830.3	-18198
32.071	-2.285	44.161	-60.241	2918.8	-720.37	7932.4	-7932.4	8597.6	-21685
32.335	-2.2552	55.461	-65.532	3105.1	-852.34	9429.5	-8222.9	10842	-25745
32.691	-2.2723	68.082	-69.408	3322.4	-1026.2	10971	-8334.6	13708	-30474
32.96	-2.4235	81.413	-71.743	3462.1	-1128.7	12491	-8289.9	18720	-35823
33.298	-2.5213	94.841	-72.351	3601.9	-1242	13921	-8088.8	21972	-41841
33.595	-2.6541	107.86	-71.432	3772.6	-1369.3	15217	-7798.4	27751	-48242
33.914	-2.8232	120.07	-69.301	3959	-1507.5	16401	-7463.2	35011	-55407
34.311	-3.0043	131.27	-66.551	4160.8	-1661.2	17474	-7105.7	43895	-62571
34.682	-3.2321	140.43	-63.393	4378.1	-1832	18412	-6815.2	54451	-69736
35.128	-3.4464	149.58	-60.445	4626.5	-2002.8	19261	-6569.4	66870	-75945
35.558	-3.6881	157.72	-57.908	4906	-2189.1	20066	-6390.6	80722	-81677
36.065	-3.9662	164.85	-56.072	5216.5	-2406.4	20825	-6301.3	96006	-85498
36.601	-4.2601	170.95	-54.853	5573.6	-2623.8	21563	-6301.3	111768	-87409
37.169	-4.5671	176.25	-54.441	5946.2	-2841.1	22300	-6390.6	127053	-87409
37.756	-4.9082	179.62	-54.852	6365.4	-3089.5	23015	-6569.4	141860	-86453
38.451	-5.2641	183.01	-56.173	6831.1	-3322.4	23900	-6837.5	155234	-84543
39.138	-5.6312	183.46	-58.312	7327.9	-3586.3	24800	-7172.7	167175	-82632
39.846	-6.0313	183.91	-61.465	7871.3	-3834.7	25700	-7619.6	177683	-81577
40.662	-6.4612	185.38	-65.432	8476.8	-4083.2	26600	-8133.5	187217	-81677
41.454	-6.9052	187.87	-70.313	9113.3	-4316	27700	-8714.5	196789	-83110
42.346	-7.4011	190.35	-76.325	9796.5	-4548.9	28800	-9384.8	206819	-86453
43.257	-7.9183	193.85	-83.342			30200	-10122
44.274	-8.4815	198.37	-91.381			31500	-10927
45.219	-9.0802	203.91	-100.74			33100	-11798
46.298	-9.7193	210.47	-110.92
47.421	-10.402	219.06	-123.13
48.594	-11.127	228.67	-137.37
49.813	-11.928	239.29	-152.64
51.109	-12.74	252.97	-168.92
52.479	-13.559	268.68	-188.25
53.899	-14.47	287.45	-209.62
55.408	-15.42	308.25	-234.04
56.971	-16.4	332.1	-259.48
58.617	-17.459	360.03	-288.99
60.341	-18.549	391.38	-321.55
62.145	-19.697	425.5	-357.17
63.997	-20.992	449.04	-395.84
65.996	-22.375	476.1	-439.59
68.092	-23.906	509.06	-486.4
70.37	-25.29	550.15	-537.28
72.572	-26.496	599.34	-593.25
75.126	-28.38	654.73	-653.28
77.907	-30.235	720.25	-718.41
81.015	-32.06	796.96	-787.6
84.018	-33.973	883.84	-860.87
87.647	-36.476	980.91	-938.2
91.832	-39.331
96.396	-42.922
101.02	-46.425
107.67	-51.164
115.56	-56.286
123.56	-61.85
135.23	-69.592

## Sheet: Figure 6b
Humidity-dependent proton conductivity
Mo132		Ce11Mo96
RH	log(σ/S cm-1)	RH	log(σ/S cm-1)
60	-6.22934	60	-5.39577
70	-5.89406	70	-4.46471
80	-5.18562	80	-3.54668
90	-4.07118	90	-2.39226
98	-3.61828	98	-1.6558

## Sheet: Figure 6c
water vapor adsorption and desorption isotherms
Mo132		Ce11Mo96
Relative pressure	H2O uptake	Relative pressure	H2O uptake
0.0018	0.286	0.0016	0.431
0.0034	0.61	0.0031	0.902
0.005	0.949	0.0044	1.371
0.0263	6.669	0.0052	1.654
0.0477	12.809	0.0284	12.803
0.1025	29.041	0.048	22.635
0.1531	44.399	0.106	51.177
0.1963	56.287	0.1617	75.876
0.2557	69.447	0.2095	88.262
0.3003	77.45	0.2471	95.864
0.3639	88.865	0.296	102.381
0.3963	97.248	0.345	112.552
0.4462	105.856	0.3958	121.231
0.5071	115.289	0.4931	138.664
0.5611	123.211	0.5422	148.316
0.5974	128.361	0.6032	160.608
0.662	135.238	0.6428	166.433
0.6898	138.056	0.6979	179.259
0.7607	144.351	0.7514	200.403
0.7993	147.415	0.7992	218.598
0.8521	151.223	0.8577	241.001
0.9116	155.229	0.8923	255.561
0.9561	158.001	0.9714	307.473
0.9978	160.589	0.9855	312.519
0.9399	159.975	0.9525	312.111
0.8886	159.202	0.8898	311.126
0.8537	158.675	0.8578	310.538
0.7846	157.365	0.8004	309.308
0.7442	156.447	0.7501	305.033
0.7064	155.488	0.6959	296.721
0.6529	153.958	0.6376	289.338
0.5917	151.887	0.598	282.99
0.5562	150.303	0.5522	280.231
0.503	147.797	0.4943	275.431
0.4491	144.492	0.4538	271.663
0.3951	139.662	0.393	265.634
0.351	133.559	0.3385	255.225
0.3047	127.217	0.3053	249.792
0.2018	110.713	0.1989	226.964
0.0982	89.677	0.0908	194.543
0.0524	76.814	0.0522	177.224
0.0305	68.572	0.0294	161.788
0.0105	56.237	0.0102	139.896
0.0048	52.157	0.0049	129.142
0.0032	50.626	0.0032	124.982
0.0023	49.557	0.0022	121.825

## Sheet: Figure 6d
Proton conductivity at various temperatures
80°C		70°C		60°C		50°C		40°C		30°C
Z'	Z''	Z'	Z''	Z'	Z''	Z'	Z''	Z'	Z''	Z'	Z''
7.932	-0.00602	10.101	-0.031	13.503	-0.03501	17.694	-1.0501	23.661	-2.4772	29.601	-5.4231
7.937	-0.02901	10.292	-0.24402	13.752	-0.29402	17.855	-0.94401	23.867	-2.1813	29.866	-5.0152
7.946	-0.04803	10.452	-0.39403	13.942	-0.46801	18.003	-0.87302	24.057	-1.9352	30.01	-4.6731
7.956	-0.06602	10.592	-0.52102	14.116	-0.57601	18.092	-0.84101	24.131	-1.8413	30.238	-4.3382
7.978	-0.10002	10.756	-0.64701	14.316	-0.69802	18.147	-0.83603	24.298	-1.6861	30.444	-4.0091
7.99	-0.11703	10.952	-0.78703	14.549	-0.86703	18.27	-0.86202	24.366	-1.6212	30.647	-3.7173
8.116	-0.25501	11.186	-0.94901	14.685	-0.95102	18.37	-0.89601	24.505	-1.5122	30.843	-3.4321
8.136	-0.27202	11.319	-1.0402	14.817	-1.0391	18.468	-0.92703	24.64	-1.4755	31.004	-3.21
8.177	-0.30703	11.389	-1.0881	14.983	-1.1352	18.586	-0.97502	24.787	-1.4631	31.193	-2.9382
8.199	-0.32602	11.462	-1.1382	15.148	-1.2363	18.782	-1.0602	24.935	-1.4662	31.431	-2.6712
8.223	-0.34403	11.538	-1.19002	15.333	-1.3445	18.918	-1.1391	25.092	-1.4723	31.644	-2.4923
8.299	-0.40302	11.616	-1.2461	15.53	-1.4622	19.091	-1.2692	25.268	-1.5352	31.845	-2.3661
8.326	-0.42405	11.697	-1.3032	15.74	-1.5891	19.262	-1.3803	25.454	-1.6108	32.071	-2.285
8.448	-0.51902	11.783	-1.3641	15.968	-1.7272	19.453	-1.5021	25.654	-1.7393	32.335	-2.2552
8.591	-0.63501	11.966	-1.4942	16.21	-1.8743	19.656	-1.6413	25.877	-1.8521	32.691	-2.2723
8.631	-0.66803	12.163	-1.6383	16.467	-2.0362	19.878	-1.7862	26.121	-1.9902	32.96	-2.4235
8.811	-0.81902	12.375	-1.7971	16.743	-2.2153	20.128	-1.9462	26.385	-2.1541	33.298	-2.5213
8.968	-0.95801	12.607	-1.9742	17.041	-2.4112	20.396	-2.1181	26.671	-2.3293	33.595	-2.6541
9.185	-1.1482	12.858	-2.1703	17.37	-2.6223	20.684	-2.3052	26.979	-2.5195	33.914	-2.8232
9.513	-1.4751	13.129	-2.3881	17.695	-2.8671	21	-2.5073	27.342	-2.7278	34.311	-3.0043
9.874	-1.8421	13.426	-2.6322	18.072	-3.1322	21.336	-2.7252	27.685	-2.9513	34.682	-3.2321
10.309	-2.2522	13.746	-2.9031	18.472	-3.4283	21.69	-2.9602	28.087	-3.1941	35.128	-3.4464
10.653	-2.6544	14.095	-3.2091	18.902	-3.7562	22.082	-3.2161	28.519	-3.4522	35.558	-3.6881
10.957	-3.0493	14.473	-3.5503	19.365	-4.1213	22.503	-3.4942	28.982	-3.7325	36.065	-3.9662
11.371	-3.4782	14.88	-3.9291	19.865	-4.5221	22.946	-3.7963	29.478	-4.0271	36.601	-4.2601
11.822	-3.9942	15.326	-4.3592	20.4	-4.9622	23.429	-4.1264	30.005	-4.3423	37.169	-4.5671
12.218	-4.4481	15.813	-4.8405	20.978	-5.4573	23.942	-4.4811	30.569	-4.6771	37.756	-4.9082
12.648	-4.9422	16.339	-5.3771	21.61	-6.0112	24.493	-4.8672	31.164	-5.0402	38.451	-5.2641
13.127	-5.4963	16.915	-5.9803	22.298	-6.6293	25.086	-5.2902	31.799	-5.4291	39.138	-5.6312
13.651	-6.1072	17.535	-6.6492	23.037	-7.3042	25.705	-5.7341	32.471	-5.8432	39.846	-6.0313
14.233	-6.7911	18.216	-7.4053	23.837	-8.0521	26.384	-6.2252	33.182	-6.2892	40.662	-6.4612
14.876	-7.5523	18.961	-8.2482	24.693	-8.8773	27.094	-6.7363	33.936	-6.7673	41.454	-6.9052
15.589	-8.4042	19.78	-9.1933	25.635	-9.8061	27.874	-7.3012	34.733	-7.2781	42.346	-7.4011
16.39	-9.3651	20.671	-10.236	26.667	-10.8403	28.685	-7.8852	35.573	-7.8272	43.257	-7.9183
17.286	-10.442	21.673	-11.425	27.819	-12.026	29.539	-8.5201	36.46	-8.4092	44.274	-8.4815
18.301	-11.656	22.794	-12.765	29.055	-13.289	30.506	-9.1981	37.394	-9.0251	45.219	-9.0802
19.464	-13.054	24.052	-14.257	30.468	-14.779	31.487	-9.8822	38.378	-9.6792	46.298	-9.7193
20.753	-14.599	25.47	-15.95	31.995	-16.373	32.514	-10.589	39.435	-10.399	47.421	-10.402
22.178	-16.314	27.003	-17.784	33.708	-18.202	33.612	-11.335	40.558	-11.128	48.594	-11.127
23.897	-18.34	28.84	-19.985	35.588	-20.198	34.728	-12.055	41.716	-11.881	49.813	-11.928
25.652	-20.563	30.906	-22.404	37.68	-22.416	35.951	-12.876	42.931	-12.666	51.109	-12.74
28.058	-23.25	33.133	-25.064	39.999	-24.855	37.204	-13.688	44.209	-13.484	52.479	-13.559
30.257	-26.084	35.715	-28.091	42.643	-27.66	38.51	-14.538	45.535	-14.316	53.899	-14.47
32.603	-29.517	38.805	-31.684	45.517	-30.771	39.903	-15.433	46.941	-15.195	55.408	-15.42
35.713	-32.678	42.019	-35.476	48.817	-34.245	41.377	-16.454	48.382	-16.096	56.971	-16.4
38.296	-36.446	45.489	-40	52.437	-38.15	42.82	-17.429	49.905	-17.057	58.617	-17.459
41.99	-40.744	50.112	-44.593	56.719	-42.663	44.37	-18.545	51.444	-18.044	60.341	-18.549
46.078	-46.16	55.589	-50.334	61.336	-47.266	45.992	-19.69	53.135	-19.171	62.145	-19.697
52.029	-53.048	61.233	-55.759	66.769	-52.517	47.933	-21.169	54.829	-20.379	63.997	-20.992
		67.211	-62.415	72.519	-58.147	49.685	-22.485	56.735	-21.758	65.996	-22.375
				79.336	-63.704	51.902	-24.168	58.73	-22.863	68.092	-23.906
						54.247	-26.053	60.81	-24.259	70.37	-25.29
						56.703	-27.973	62.981	-25.702	72.572	-26.496
						59.319	-29.735	65.515	-27.085	75.126	-28.38
						61.565	-31.461	68.332	-29.116	77.907	-30.235
						64.257	-33.291	71.847	-31.236	81.015	-32.06
						67.308	-35.467	75.022	-33.826	84.018	-33.973
						70.139	-37.642	78.765	-36.152	87.647	-36.476
						74.102	-40.785	82.257	-38.242	91.832	-39.331
						77.7	-43.858	86.014	-41.304	96.396	-42.922
						81.58	-46.628	89.717	-44.247	101.02	-46.425
						86.532	-50.164	94.726	-48.074	107.67	-51.164
						91.718	-53.99	100.31	-52.283	115.56	-56.286
						98	-60.054	106.17	-57.67	123.56	-61.85
								112.91	-63.763	135.23	-69.592

## Sheet: Figure 6e
Arrhenius plot of the proton conductivity
Mo132		Ce11Mo96
1000T-1	In(σT/S cm-1)	1000T-1	In(σT/S cm-1)
3.30033	-2.61768	3.30033	1.90111
3.19489	-2.131	3.19489	2.19941
3.09598	-1.7731	3.09598	2.54267
3.003	-1.28613	3.003	2.86876
2.91545	-0.91613	2.91545	3.18862
		2.83286	3.45909

## Sheet: Figure 6f
in situ IR spectra
Mo132		Ce11Mo96
Wavenumber	Absorbance	Wavenumber	Absorbance
4000.44	-0.02406	4000.97	0.01234
3999.07	0.00827	3999.55	0.01068
3996.53	-0.00167	3998.12	0.01291
3997.97	-0.00557	3996.69	0.01738
3995.87	-0.01227	3995.26	0.01769
3995.32	-0.02044	3993.84	0.01162
3993.77	-0.02544	3992.41	-0.0006
3993.22	0.0157	3990.98	-0.01651
3990.57	0.0012	3989.55	-0.02614
3988.92	-0.0091	3988.13	-0.01598
3990.02	-0.01764	3986.7	0.01027
3984.47	-0.00439	3985.27	0.02933
3986.34	-0.01489	3983.84	0.02942
3983.07	-0.01617	3982.42	0.01829
3981.52	-0.02294	3980.99	0.00538
3980.42	-0.02684	3979.56	-0.00178
3979.88	-0.03001	3978.13	-0.00101
3976.68	-0.03361	3976.7	0.00281
3973.52	-0.01648	3975.28	0.00372
3972.65	-0.00971	3973.85	0.00338
3973.23	-0.00135	3972.42	0.00756
3971.96	0.00591	3970.99	0.01495
3966.96	0.00251	3969.57	0.01754
3964.56	-0.00352	3968.14	0.01277
3963.43	-0.00734	3966.71	0.0067
3964.52	-0.01617	3965.28	0.00449
3964.52	-0.02154	3963.86	0.00526
3963.97	-0.02684	3962.43	0.00859
3957.79	-0.03036	3961	0.01507
3956.97	-0.02387	3959.57	0.01932
3956.55	-0.0192	3958.15	0.01582
3954.41	-0.01807	3956.72	0.0133
3953.65	-0.01349	3955.29	0.02273
3951.45	-0.00458	3953.86	0.0331
3951.45	0.00084	3952.44	0.02928
3950.7	0.00488	3951.01	0.01872
3946.64	0.00094	3949.58	0.01574
3945.87	-0.00461	3948.15	0.01723
3944.74	-0.01261	3946.72	0.01334
3943.87	-0.01825	3945.3	0.00254
3938.64	-0.02387	3943.87	-0.0085
3936.65	-0.01112	3942.44	-0.00948
3935.9	-0.00175	3941.01	0.00346
3930.9	-0.01549	3939.59	0.01848
3928.57	-0.01263	3938.16	0.02326
3929.37	-0.0094	3936.73	0.02465
3928.57	-0.00621	3935.3	0.03264
3927.84	-0.00111	3933.88	0.03852
3925.85	0.0075	3932.45	0.03281
3924.31	-0.03346	3931.02	0.02196
3923.31	-0.02951	3929.59	0.01433
3921.55	-0.02672	3928.17	0.00941
3921.26	-0.02224	3926.74	0.00533
3921.26	-0.01607	3925.31	0.00293
3922.61	-0.0127	3923.88	0.0018
3921.86	-0.00108	3922.46	0
3920.44	0.00503	3921.03	-0.00218
3917.54	0.01933	3919.6	-0.0007
3916.01	-0.00045	3918.17	0.00334
3916.15	-0.00427	3916.74	0.00401
3914.72	-0.0149	3915.32	0.00115
3913.57	-0.02025	3913.89	0.0017
3911.74	-0.02826	3912.46	0.00739
3910.44	-0.02609	3911.03	0.01169
3906.83	-0.01919	3909.61	0.00958
3906.83	-0.0145	3908.18	0.00276
3906.16	-0.00875	3906.75	-0.00473
3904.41	-0.00658	3905.32	-0.00662
3903.1	0.00163	3903.9	-0.00173
3902.45	0.0052	3902.47	0.00458
3901.22	0.00965	3901.04	0.00739
3899.8	0.01982	3899.61	0.00809
3897.02	0.01463	3898.19	0.00667
3896.17	0.01215	3896.76	0.00154
3894.74	0.00899	3895.33	-0.00283
3893.31	0.00412	3893.9	0.00031
3891.88	-0.0066	3892.48	0.01006
3890.46	-0.02038	3891.05	0.01685
3889.03	-0.03119	3889.62	0.01397
3886.51	-0.02656	3888.19	0.0047
3886.8	-0.0221	3886.77	0.00089
3884.74	-0.0143	3885.34	0.01147
3883.32	0.00315	3883.91	0.0287
3883.7	0.00719	3882.48	0.03235
3879.48	0.0047	3881.05	0.01634
3877.05	-0.01069	3879.63	0.00074
3876.65	-0.0144	3878.2	0.00442
3873.81	-0.0206	3876.77	0.01781
3872.83	-0.02722	3875.34	0.02237
3871.86	-0.02102	3873.92	0.01442
3871.9	-0.01637	3872.49	0.00233
3870.47	-0.0054	3871.06	-0.00408
3869.04	-0.00325	3869.63	-0.00151
3867.61	-0.01108	3868.21	0.00494
3866.19	-0.02135	3866.78	0.00854
3864.76	-0.02712	3865.35	0.00502
3863.33	-0.03028	3863.92	-0.00662
3861.9	-0.03542	3862.5	-0.02112
3860.48	-0.04056	3861.07	-0.02954
3859.05	-0.04237	3859.64	-0.02952
3858.25	-0.0244	3858.21	-0.02575
3856.1	-0.03389	3856.79	-0.02184
3854.86	-0.04162	3855.36	-0.01788
3853.86	-0.04549	3853.93	-0.01404
3851.91	-0.05603	3852.5	-0.01159
3850.48	-0.05351	3851.07	-0.01306
3848.56	-0.04498	3849.65	-0.0199
3847.36	-0.03819	3848.22	-0.02815
3845.96	-0.0305	3846.79	-0.02935
3843.44	-0.04684	3845.36	-0.01951
3843.05	-0.05322	3843.94	-0.00542
3842.04	-0.0609	3842.51	0.00259
3840.49	-0.0772	3841.08	0.00072
3839.06	-0.07726	3839.65	-0.00734
3837.63	-0.07371	3838.23	-0.0139
3835.23	-0.06254	3836.8	-0.01258
3833.83	-0.05586	3835.37	-0.0041
3832.71	-0.0485	3833.94	0.00032
3831.31	-0.05361	3832.52	0.00272
3830.5	-0.06792	3831.88	0.0002
3829.07	-0.07425	3829.66	0.00574
3827.64	-0.08015	3828.23	0.00906
3826.21	-0.08442	3826.81	0.01153
3824.79	-0.08611	3825.38	0.01618
3823.36	-0.08506	3825.05	0.01866
3821.93	-0.08299	3823.77	0.01906
3820.5	-0.08292	3821.95	0.01635
3819.31	-0.0835	3821	0.01251
3817.65	-0.09031	3819.42	0.0055
3817.2	-0.07289	3818.7	-0.00161
3816.33	-0.06712	3817.79	0.00821
3814.59	-0.07869	3817.32	0.01251
3813.47	-0.08046	3816.17	0.01579
3811.81	-0.08383	3815.26	0.01962
3809.56	-0.0809	3815.26	0.0229
3808.66	-0.08644	3814.55	0.02505
3806.23	-0.09139	3813.4	0.02449
3804.64	-0.07729	3812.01	0.03216
3803.68	-0.08983	3809.95	0.03272
3801.94	-0.09407	3808.8	0.02889
3800.52	-0.09483	3807.42	0.02561
3798.06	-0.09276	3805.12	0.01803
3797.75	-0.0857	3804.17	0.01747
3796.48	-0.09099	3801.59	0.01384
3794.35	-0.09529	3800.79	0.00819
3792.34	-0.10155	3799.72	0.00337
3791.95	-0.10955	3797.22	0.00498
3790.52	-0.10921	3795.08	0.00716
3789.09	-0.10822	3792.49	-0.00116
3787.67	-0.10955	3791.42	-0.00769
3786.24	-0.1145	3787.98	-0.02036
3784.81	-0.12118	3787.73	-0.02791
3783.38	-0.12721	3783.98	-0.03948
3781.97	-0.10281	3782.55	-0.03439
3780.37	-0.0919	3781.12	-0.02398
3779.1	-0.07714	3779.17	-0.02603
3777.67	-0.07369	3778.91	-0.03009
3776.25	-0.07415	3778.62	-0.03665
3774.82	-0.07482	3778.36	-0.04239
3773.39	-0.07607	3777.72	-0.05011
3771.96	-0.0777	3777.39	-0.05331
3770.54	-0.07899	3775.85	-0.05717
3769.11	-0.07972	3775.16	-0.05707
3767.68	-0.08046	3774.56	-0.05775
3766.25	-0.08164	3773.96	-0.05828
3764.83	-0.08324	3773.75	-0.05945
3763.4	-0.08518	3772.49	-0.06016
3761.97	-0.08716	3772.1	-0.06272
3760.54	-0.0888	3768.92	-0.06261
3759.12	-0.09013	3766.88	-0.06344
3757.69	-0.09119	3766.51	-0.06233
3756.26	-0.09157	3765.98	-0.06047
3755.81	-0.08168	3765.48	-0.05913
3753.7	-0.05962	3764.97	-0.05694
3751.98	-0.07337	3763.06	-0.05425
3750.55	-0.07605	3761.77	-0.05397
3749.12	-0.07401	3760.89	-0.05319
3747.69	-0.06271	3759.48	-0.05235
3746.38	-0.04963	3758.82	-0.05045
3742.94	-0.02784	3757.81	-0.04938
3742.53	-0.0422	3756.65	-0.04613
3741.58	-0.05155	3755.38	-0.04075
3740.38	-0.06099	3753.2	-0.04372
3739.18	-0.0651	3754.1	-0.04075
3737.47	-0.06913	3753.73	-0.04182
3735.51	-0.07045	3752.42	-0.04449
3735.26	-0.06726	3751.51	-0.05037
3732.16	-0.05982	3750.21	-0.05485
3731.15	-0.05261	3749.11	-0.05979
3729.51	-0.0463	3747.48	-0.05933
3728.5	-0.04287	3746.37	-0.06381
3727.55	-0.03599	3744.36	-0.06744
3726.35	-0.02976	3742.06	-0.07242
3724.67	-0.00888	3741.06	-0.07593
3723	-0.02503	3737.28	-0.07502
3721.54	-0.03636	3733.9	-0.07761
3719.46	-0.04841	3731.36	-0.08251
3717.43	-0.03983	3728.3	-0.08901
3712.06	-0.06053	3725.42	-0.10052
3709.45	-0.04115	3723.84	-0.1083
3708.79	-0.03822	3723.03	-0.10319
3708.46	-0.03523	3721.51	-0.09838
3708.46	-0.03008	3719.31	-0.09356
3708.13	-0.02226	3717.67	-0.09074
3707.19	-0.01158	3716.51	-0.08846
3706.97	0.02069	3715.58	-0.08535
3700.75	-0.04153	3712.8	-0.08112
3699.81	-0.0367	3710	-0.07689
3700.14	-0.03155	3709.64	-0.0746
3700.14	-0.02563	3708.29	-0.07088
3699.48	-0.02042	3708.29	-0.06535
3698.54	-0.0145	3707.39	-0.06124
3697.73	-0.00377	3706.76	-0.058
3695.73	0.00344	3704.07	-0.05563
3694.87	0.03259	3700.6	-0.0609
3693.44	0.04731	3699.16	-0.06356
3692.31	-0.02042	3696.46	-0.06641
3687.82	-0.01801	3694.07	-0.06122
3685.1	-0.00891	3692.63	-0.05951
3687.31	0.02156	3690.23	-0.05558
3686.1	0.04888	3688.3	-0.05432
3684.94	0.07248	3687.6	-0.05172
3683.68	0.04465	3684.36	-0.0492
3683.01	0.02859	3681.31	-0.05263
3680.37	0.00021	3679.43	-0.05691
3679.27	-0.01727	3675.84	-0.06248
3675.22	-0.02712	3676.01	-0.0674
3675.22	-0.00752	3671.25	-0.06076
3674.65	-0.00227	3668.21	-0.04973
3673.41	0.00634	3667.38	-0.04463
3674.31	0.02117	3667.08	-0.03809
3674.65	0.08506	3667.92	-0.03167
3670.43	0.02544	3667.08	-0.02335
3667.44	0.01684	3667.08	-0.01881
3665.95	0.03684	3666.91	-0.01018
3664.89	0.06019	3665.49	-0.00166
3664.13	0.06969	3664.06	-0.00209
3662.4	0.09859	3662.63	-0.00353
3660.17	0.16614	3659.69	-0.00784
3657.86	0.10371	3658.22	-0.01105
3657.75	0.10947	3656.8	-0.01682
3655.56	0.06833	3656.8	-0.02335
3654.76	0.04366	3655.49	-0.03094
3652.27	0.02628	3654.06	-0.03492
3650.5	0.00847	3652.64	-0.02338
3648.13	0.03144	3651.21	-0.00658
3647.04	0.05052	3649.78	0.00211
3647.04	0.0748	3648.35	0.00305
3646.33	0.09294	3646.93	0.00874
3645.43	0.11128	3645.5	0.02563
3644.62	0.13313	3644.07	0.04176
3641.76	0.14275	3642.64	0.03605
3639.42	0.11789	3641.22	0.00187
3639.42	0.1035	3639.63	-0.0161
3639.13	0.08978	3638.35	-0.02765
3638.58	0.07404	3633.23	-0.03594
3636.85	0.05638	3633.87	-0.00166
3635.71	0.04007	3633.04	0.01212
3632.53	0.06819	3632.13	0.02734
3630.63	0.0841	3631.22	0.04894
3630.29	0.10277	3629.79	0.07176
3626.35	0.09379	3628.37	0.08194
3625.18	0.08727	3626.94	0.0835
3623.61	0.07644	3625.51	0.07841
3620.54	0.06192	3624.08	0.0653
3617.14	0.09152	3622.66	0.04478
3616.36	0.10024	3621.23	0.02525
3615.18	0.11609	3619.8	0.01788
3614.4	0.13059	3618.37	0.02417
3614.4	0.14278	3616.95	0.03274
3612.89	0.15947	3615.52	0.03115
3613.28	0.17166	3614.09	0.02136
3609.43	0.19696	3612.66	0.02064
3607.89	0.15214	3611.24	0.04404
3605.66	0.09969	3609.81	0.08837
3605.42	0.08039	3608.38	0.13226
3603.23	0.09101	3606.95	0.14921
3602.44	0.10323	3605.53	0.1277
3602.16	0.11518	3604.1	0.08374
3602.08	0.1209	3602.67	0.05153
3599.46	0.13127	3601.24	0.05894
3597.27	0.13835	3599.82	0.10531
3595.08	0.13315	3598.39	0.16298
3595.08	0.1248	3596.96	0.20206
3594.57	0.11612	3595.53	0.20854
3592.66	0.09809	3594.1	0.18348
3589.12	0.08326	3592.68	0.1387
3588.05	0.10677	3591.25	0.09564
3586.7	0.11645	3589.82	0.0763
3586.59	0.12406	3588.39	0.08484
3585.41	0.14185	3586.97	0.10282
3584.05	0.16424	3585.54	0.10853
3583.44	0.19547	3584.11	0.09936
3582.29	0.21122	3582.68	0.08863
3581.09	0.19903	3581.26	0.08486
3579.88	0.16799	3579.83	0.08434
3577.81	0.11371	3578.4	0.08614
3576.38	0.10389	3576.97	0.09653
3574.95	0.14024	3575.55	0.11474
3573.53	0.18118	3574.12	0.12986
3572.1	0.18414	3572.69	0.13466
3570.67	0.15119	3571.26	0.13188
3569.24	0.11959	3569.84	0.12725
3567.82	0.11382	3568.41	0.1231
3566.39	0.12686	3566.98	0.12072
3564.96	0.14755	3565.55	0.12106
3563.53	0.18498	3564.12	0.12314
3562.1	0.24653	3562.7	0.12799
3562.05	0.25689	3561.27	0.14083
3559.8	0.2702	3559.84	0.16063
3557.82	0.24047	3558.41	0.17554
3556.39	0.17845	3556.99	0.17678
3553.33	0.15062	3555.56	0.17206
3553.54	0.19112	3554.13	0.17369
3551.73	0.26135	3552.7	0.17995
3551.22	0.3099	3551.28	0.17918
3548.26	0.24742	3549.85	0.16682
3547.08	0.21683	3548.42	0.14875
3545.99	0.18865	3546.99	0.13493
3545.99	0.16715	3545.57	0.13154
3543.55	0.10906	3544.14	0.13382
3541.88	0.20464	3542.71	0.13438
3539.64	0.14809	3541.28	0.13963
3537.63	0.1196	3539.86	0.15881
3537.41	0.12873	3538.43	0.18286
3536.38	0.13935	3537	0.1921
3535.65	0.15528	3535.57	0.18214
3534.15	0.18283	3534.14	0.1687
3532.9	0.22923	3532.72	0.16663
3530.7	0.13877	3531.29	0.16901
3529.27	0.14074	3529.86	0.15845
3527.84	0.16737	3528.43	0.13246
3526.41	0.21029	3527.01	0.111
3524.99	0.256	3525.58	0.11477
3523.56	0.28857	3524.15	0.14414
3522.13	0.27821	3522.72	0.18048
3520.7	0.20926	3521.3	0.20112
3519.28	0.12393	3519.87	0.19692
3517.19	0.11365	3518.44	0.18031
3516.42	0.11878	3517.01	0.17333
3514.99	0.16179	3515.59	0.18816
3513.57	0.18437	3514.16	0.219
3512.14	0.20047	3512.73	0.24732
3510.71	0.22026	3511.3	0.25236
3509.28	0.2207	3509.88	0.22745
3507.86	0.19081	3508.45	0.18689
3506.43	0.1638	3507.02	0.1525
3505	0.17648	3505.59	0.13807
3503.57	0.22165	3504.17	0.15014
3502.14	0.2661	3502.74	0.19082
3500.72	0.30641	3501.31	0.24571
3499.29	0.34186	3499.88	0.27809
3497.86	0.35877	3498.45	0.26042
3496.43	0.34157	3497.03	0.21223
3495.01	0.29809	3495.6	0.18017
3493.58	0.25947	3494.17	0.18672
3493.21	0.19822	3492.74	0.21466
3490.72	0.28834	3491.32	0.23203
3489.3	0.34026	3489.89	0.22531
3488.68	0.34996	3488.46	0.20659
3486.27	0.31322	3487.03	0.19272
3485.01	0.27471	3485.61	0.18893
3483.59	0.20063	3484.18	0.19253
3483.07	0.17546	3482.75	0.2051
3479.99	0.15229	3481.32	0.23198
3478.33	0.16358	3479.9	0.26702
3477.88	0.18961	3478.47	0.29158
3476.45	0.24909	3477.04	0.29383
3475.02	0.29876	3475.61	0.27934
3473.59	0.31504	3474.19	0.26026
3472.17	0.29127	3472.76	0.24254
3470.74	0.25067	3471.33	0.2269
3469.31	0.2288	3469.9	0.21487
3467.88	0.23545	3468.47	0.20902
3466.45	0.25011	3467.05	0.21082
3465.03	0.25244	3465.62	0.22008
3463.6	0.2401	3464.19	0.23134
3462.17	0.22047	3462.76	0.23544
3460.74	0.20885	3461.34	0.22934
3459.32	0.22558	3459.91	0.22118
3457.89	0.27588	3458.48	0.21929
3458.13	0.30365	3457.05	0.22181
3457.39	0.33042	3455.06	0.22129
3453.55	0.36158	3453.48	0.2178
3452.29	0.37551	3452.01	0.21285
3451.15	0.34859	3450.98	0.20833
3449.32	0.29256	3450.08	0.21955
3447.9	0.24728	3448.49	0.2287
3446.47	0.238	3447.06	0.23381
3445.04	0.25446	3445.63	0.25975
3443.61	0.27461	3444.21	0.29995
3442.19	0.28378	3442.78	0.33019
3440.76	0.28116	3441.35	0.33048
3439.33	0.27287	3439.92	0.30857
3437.9	0.2626	3438.49	0.29297
3436.47	0.25269	3437.07	0.29796
3435.05	0.25124	3435.64	0.31361
3433.62	0.26536	3434.21	0.32786
3432.19	0.28857	3432.78	0.33878
3430.76	0.30278	3431.36	0.34584
3429.34	0.2998	3429.93	0.34366
3427.91	0.28521	3428.5	0.3294
3426.48	0.26054	3427.07	0.31037
3425.69	0.23928	3425.65	0.29755
3424.95	0.21957	3424.22	0.2915
3422.94	0.20284	3422.79	0.27974
3420.25	0.25039	3421.36	0.25356
3419.34	0.30306	3419.94	0.22392
3419.04	0.32866	3418.51	0.21499
3417.1	0.34999	3417.08	0.2411
3415.06	0.39915	3415.65	0.28786
3413.63	0.36251	3414.23	0.32174
3412.21	0.31417	3412.8	0.32482
3410.78	0.27456	3411.37	0.31046
3409.35	0.26339	3409.94	0.30031
3407.92	0.28237	3408.52	0.29873
3406.49	0.31233	3407.09	0.29359
3405.42	0.3257	3405.66	0.27538
3403.64	0.34004	3404.23	0.24948
3402.21	0.34588	3402.8	0.23059
3400.78	0.35487	3401.38	0.23088
3398.07	0.34967	3399.95	0.25555
3396.78	0.31787	3398.52	0.30156
3396.18	0.29266	3397.09	0.35069
3394.8	0.25021	3395.67	0.37342
3394.33	0.29563	3394.24	0.35638
3392.22	0.3459	3392.81	0.3168
3390.79	0.33635	3391.38	0.28188
3388.97	0.31601	3389.96	0.26722
3387.94	0.35406	3388.53	0.27674
3388.55	0.3782	3387.1	0.30821
3387.31	0.38992	3385.67	0.3511
3385.92	0.41475	3384.25	0.38827
3383.11	0.40113	3382.82	0.40726
3380.8	0.38362	3381.39	0.41177
3379.37	0.37092	3379.96	0.41897
3378.96	0.3328	3378.54	0.43526
3374.12	0.38138	3377.11	0.4397
3373.3	0.35731	3375.68	0.40738
3373.3	0.33335	3374.25	0.34498
3373.3	0.31675	3372.82	0.28788
3372.52	0.3064	3371.4	0.26407
3371.96	0.28875	3369.97	0.27204
3364.85	0.3616	3368.54	0.29582
3363.32	0.34895	3367.11	0.32878
3361.92	0.33592	3365.69	0.37171
3361.03	0.32813	3364.26	0.41455
3359.76	0.31918	3362.83	0.42991
3357.99	0.29689	3361.4	0.39838
3356.7	0.29018	3359.98	0.34042
3356.32	0.28169	3358.55	0.29892
3355.43	0.27421	3357.12	0.29186
3354.14	0.26272	3355.69	0.30622
3353.48	0.27154	3354.27	0.33139
3353.02	0.28352	3352.84	0.37003
3351.86	0.30279	3351.41	0.41064
3351.05	0.34486	3349.98	0.42372
3349.7	0.36335	3348.56	0.4033
3347.01	0.31526	3347.13	0.3797
3346.11	0.30945	3345.7	0.37589
3345.15	0.30554	3344.27	0.38306
3341.16	0.39832	3342.84	0.38414
3340.24	0.40679	3341.42	0.37704
3338.18	0.3388	3339.99	0.37116
3337.81	0.29765	3338.56	0.37039
3337.36	0.27192	3337.13	0.36612
3334.62	0.28443	3335.71	0.35335
3334.05	0.29322	3334.28	0.34507
3329.9	0.33677	3332.85	0.35494
3329.61	0.34533	3331.42	0.37891
3328.49	0.35524	3330	0.40546
3327.79	0.36119	3328.57	0.43339
3326.55	0.37042	3327.14	0.46632
3326	0.37666	3325.71	0.49277
3324.88	0.39054	3324.29	0.49164
3321.44	0.3419	3322.86	0.46193
3319.64	0.31171	3321.43	0.42398
3319.64	0.30002	3320	0.39394
3317.58	0.27852	3318.58	0.3767
3316.56	0.29813	3317.15	0.37109
3315.13	0.3649	3315.72	0.37068
3313.7	0.40746	3314.29	0.37022
3312.27	0.3998	3312.86	0.37342
3310.84	0.36343	3311.44	0.38441
3309.42	0.33372	3310.01	0.39463
3307.99	0.31841	3308.58	0.39048
3306.56	0.30895	3307.15	0.37414
3305.13	0.30426	3305.73	0.36662
3303.71	0.30443	3304.3	0.38563
3302.28	0.30091	3302.87	0.42497
3300.85	0.29424	3301.44	0.45936
3299.42	0.29837	3300.02	0.4691
3298	0.31834	3298.59	0.45629
3296.57	0.33966	3297.16	0.43603
3295.14	0.35	3295.73	0.42144
3291.96	0.35189	3294.31	0.42026
3291.35	0.3351	3292.88	0.43553
3290.74	0.32358	3291.45	0.45977
3289.47	0.29109	3290.02	0.47544
3284.66	0.27245	3288.6	0.47453
3287.42	0.30845	3287.17	0.47035
3285.57	0.3311	3285.74	0.47988
3283.53	0.32522	3284.31	0.50213
3281.97	0.3123	3282.89	0.51895
3280.86	0.30103	3281.46	0.51703
3279.44	0.29058	3280.03	0.50066
3278.01	0.2957	3278.6	0.47914
3276.58	0.29839	3277.17	0.45766
3275.15	0.29073	3275.75	0.4451
3273.73	0.28748	3274.32	0.45317
3272.3	0.30412	3272.89	0.47993
3270.87	0.32977	3271.46	0.50316
3269.44	0.33552	3270.04	0.50011
3268.02	0.30869	3268.61	0.47333
3266.59	0.2671	3267.18	0.44674
3265.16	0.24036	3265.75	0.4374
3263.73	0.24035	3264.33	0.44263
3262.31	0.25249	3262.9	0.4512
3260.88	0.25275	3261.47	0.45382
3259.45	0.28465	3260.04	0.44587
3258.02	0.26466	3258.62	0.43006
3256.6	0.257	3257.19	0.41794
3255.17	0.25438	3255.76	0.42132
3253.74	0.24231	3254.33	0.4399
3252.31	0.22772	3252.91	0.46157
3250.89	0.23095	3251.48	0.47402
3249.46	0.25263	3250.05	0.47309
3248.03	0.26729	3248.62	0.46356
3246.6	0.2563	3247.19	0.45425
3245.17	0.23253	3245.77	0.45281
3243.75	0.22244	3244.34	0.46051
3242.32	0.23629	3242.91	0.46673
3240.89	0.264	3241.48	0.45482
3239.46	0.29216	3240.06	0.42245
3237.72	0.30453	3238.63	0.39216
3235.98	0.28499	3237.2	0.39118
3234.91	0.27342	3235.77	0.4229
3234.06	0.25485	3234.35	0.46195
3233.18	0.23165	3232.92	0.4781
3230.9	0.19886	3231.49	0.46694
3229.47	0.19336	3230.06	0.45281
3228.04	0.22071	3228.64	0.4583
3226.62	0.26093	3227.21	0.47873
3225.19	0.28324	3225.78	0.49229
3223.76	0.27252	3224.35	0.48962
3222.33	0.24245	3222.93	0.4793
3220.91	0.21832	3221.5	0.47102
3219.48	0.21048	3220.07	0.4651
3218.05	0.20957	3218.64	0.45391
3216.62	0.20317	3217.21	0.43114
3215.19	0.18984	3215.79	0.40174
3213.77	0.1775	3214.36	0.38194
3212.34	0.17389	3212.93	0.38518
3210.91	0.17802	3211.5	0.40826
3209.48	0.18476	3210.08	0.43193
3208.06	0.19402	3208.65	0.43817
3207.19	0.23012	3207.22	0.42941
3206.12	0.24031	3205.79	0.42449
3205.46	0.25744	3204.37	0.43346
3203.32	0.23376	3202.94	0.44678
3200.92	0.19812	3201.51	0.45168
3199.26	0.21524	3200.08	0.44762
3198.06	0.19153	3198.66	0.44165
3196.64	0.18468	3197.23	0.4385
3195.21	0.17171	3195.8	0.43918
3193.78	0.16297	3194.37	0.4399
3191.73	0.1845	3192.95	0.43181
3191.73	0.20028	3191.52	0.41045
3190.88	0.23789	3190.09	0.38383
3189.59	0.22489	3188.66	0.36593
3187.85	0.21325	3187.24	0.3648
3185.94	0.20447	3185.81	0.37817
3184.86	0.1933	3184.38	0.39811
3182.36	0.19304	3182.95	0.41719
3180.99	0.19981	3181.52	0.42984
3179.5	0.18294	3180.1	0.43188
3178.08	0.16646	3178.67	0.42446
3176.27	0.17419	3177.24	0.41618
3175.22	0.19587	3175.81	0.4152
3173.85	0.22684	3174.39	0.41827
3172.68	0.23916	3172.96	0.41549
3171.14	0.23101	3171.53	0.4069
3169.51	0.20726	3170.1	0.40183
3168.08	0.18124	3168.68	0.40111
3166.66	0.17529	3167.25	0.39634
3165.23	0.18905	3165.82	0.38654
3163.8	0.20893	3164.39	0.38143
3162.37	0.2199	3162.97	0.38659
3160.49	0.20959	3161.54	0.39406
3159.55	0.19782	3160.11	0.39034
3158.63	0.18426	3158.68	0.37274
3157.93	0.17709	3157.26	0.35374
3155.84	0.15864	3155.83	0.34738
3154.32	0.18453	3154.4	0.35491
3152.38	0.20543	3152.97	0.3671
3151.11	0.20134	3151.54	0.37541
3149.99	0.17462	3150.12	0.37807
3148.1	0.17345	3148.69	0.37706
3146.67	0.14545	3147.26	0.37414
3145.24	0.12825	3145.83	0.36998
3143.81	0.1277	3144.41	0.36629
3142.39	0.13948	3142.98	0.36607
3140.96	0.15603	3141.55	0.36938
3139.53	0.16862	3140.12	0.37193
3137.88	0.12756	3138.7	0.37078
3136.28	0.15293	3137.27	0.36689
3135.25	0.14097	3135.84	0.36101
3133.82	0.13214	3134.41	0.35239
3132.39	0.12664	3132.99	0.3431
3130.97	0.11709	3131.56	0.33989
3129.54	0.10493	3130.13	0.34202
3128.11	0.10168	3128.7	0.3419
3126.68	0.11526	3127.28	0.33708
3125.26	0.13685	3125.85	0.33331
3123.83	0.14728	3124.42	0.33425
3122.4	0.13782	3122.99	0.336
3120.97	0.11828	3121.56	0.33451
3119.54	0.10306	3120.14	0.32792
3118.12	0.0981	3118.71	0.3265
3116.69	0.10313	3117.28	0.32418
3115.26	0.115	3115.85	0.32192
3113.83	0.12741	3114.43	0.32506
3112.41	0.13478	3113	0.33435
3110.98	0.13666	3111.57	0.3421
3109.55	0.13638	3110.14	0.34206
3108.12	0.13565	3108.72	0.3373
3106.7	0.13303	3107.29	0.33406
3105.27	0.1278	3105.86	0.33286
3103.84	0.12931	3104.43	0.33111
3102.41	0.12547	3103.01	0.32871
3100.99	0.11839	3101.58	0.32574
3099.56	0.10369	3100.15	0.32214
3098.25	0.08418	3098.72	0.3219
3096.7	0.07154	3097.3	0.32818
3095.28	0.07326	3095.87	0.33274
3093.85	0.08821	3094.44	0.32278
3092.42	0.10526	3093.01	0.30157
3090.99	0.11033	3091.59	0.28762
3089.56	0.09838	3090.16	0.29086
3088.14	0.08071	3088.73	0.30142
3086.71	0.07606	3087.3	0.30411
3085.28	0.08917	3085.87	0.29691
3083.85	0.10774	3084.45	0.28914
3082.43	0.11875	3083.02	0.28731
3081	0.11901	3081.59	0.28935
3079.57	0.10879	3080.16	0.28911
3078.14	0.09085	3078.74	0.28263
3076.72	0.07556	3077.31	0.27301
3075.29	0.07307	3075.88	0.26974
3073.86	0.08051	3074.45	0.27925
3072.43	0.11525	3073.03	0.2961
3071.01	0.1099	3071.6	0.30711
3069.58	0.09747	3070.17	0.3043
3068.15	0.08541	3068.74	0.29086
3066.72	0.08	3067.32	0.2761
3065.3	0.08194	3065.89	0.26898
3063.87	0.08565	3064.46	0.27193
3062.44	0.08505	3063.03	0.27721
3061.01	0.08115	3061.61	0.27404
3059.59	0.08125	3060.18	0.26238
3058.16	0.08918	3058.75	0.25155
3056.73	0.09932	3057.32	0.24562
3055.3	0.10428	3055.89	0.24015
3053.3	0.0874	3054.47	0.23281
3052.45	0.06708	3053.04	0.22726
3050.9	0.06555	3051.61	0.22815
3048.97	0.07706	3050.18	0.23622
3048.76	0.06139	3048.76	0.24776
3046.94	0.05136	3047.33	0.2558
3045.12	0.04819	3045.9	0.25467
3043.61	0.04141	3044.47	0.24454
3041.5	0.04456	3043.05	0.22976
3040.6	0.05166	3041.62	0.21524
3039.6	0.06113	3040.19	0.20641
3037.02	0.07459	3038.76	0.20622
3034.22	0.06662	3037.34	0.21386
3035.04	0.05535	3035.91	0.21298
3033.81	0.05165	3034.48	0.20642
3032.72	0.03448	3033.05	0.20011
3030.66	0.03716	3031.63	0.19783
3029.61	0.04043	3030.2	0.19738
3026.69	0.05777	3028.77	0.19416
3026.36	0.0499	3027.34	0.1853
3024.17	0.04068	3025.91	0.17249
3021.08	0.04787	3024.49	0.16298
3019.51	0.05399	3023.06	0.16375
3019.1	0.06099	3021.63	0.17458
3017.52	0.06759	3020.2	0.18799
3019.1	0.07274	3018.78	0.19435
3017.11	0.0779	3017.35	0.18706
3015.79	0.08556	3015.92	0.16762
3012.33	0.09617	3014.49	0.14652
3011.15	0.08327	3013.07	0.13433
3010.86	0.07741	3011.64	0.13291
3008.88	0.06815	3010.21	0.13699
3006.89	0.05923	3008.78	0.14194
3004.73	0.04602	3007.36	0.14722
3005.34	0.05035	3005.93	0.15338
3000.01	0.08675	3004.5	0.16032
3000.16	0.08094	3003.07	0.16423
2999.58	0.06542	3001.65	0.15934
2996.77	0.04491	3000.22	0.14527
2992.27	0.07321	2998.79	0.13034
2989.69	0.04724	2997.36	0.12295
2988.58	0.05071	2995.94	0.12365
2987.46	0.0573	2994.51	0.12804
2986.88	0.06116	2993.08	0.1333
2985.77	0.06695	2991.65	0.1373
2985.03	0.07061	2990.22	0.13627
2982.97	0.065	2988.8	0.12914
2981.94	0.06132	2987.37	0.12113
2981.09	0.05827	2985.94	0.11798
2980.1	0.04724	2984.51	0.11978
2977.58	0.05503	2983.09	0.12228
2976.55	0.0479	2981.66	0.12199
2974.7	0.04076	2980.23	0.11959
2973.9	0.04491	2978.8	0.11858
2973.61	0.0561	2977.38	0.1189
2972.78	0.06236	2975.95	0.11503
2973.37	0.07008	2974.52	0.10538
2970.55	0.07842	2973.09	0.09758
2969.68	0.07281	2971.67	0.09859
2968.57	0.06542	2970.24	0.10507
2968.28	0.05457	2968.81	0.1085
2968.28	0.04451	2967.38	0.10574
2965.59	0.03652	2965.96	0.10006
2965.74	0.03201	2964.53	0.09547
2962.12	0.02578	2963.1	0.09259
2961.17	0.02295	2961.67	0.08959
2957.22	0.02437	2960.24	0.08498
2956.59	0.02778	2958.82	0.07925
2953.54	0.03172	2957.39	0.07392
2953.54	0.03625	2955.96	0.072
2952.91	0.04249	2954.53	0.07649
2950.75	0.04872	2953.11	0.08527
2948.02	0.04365	2951.68	0.09048
2947.7	0.03684	2950.25	0.0871
2946.49	0.03455	2948.82	0.0787
2948.02	0.02972	2947.4	0.07106
2945.6	0.01813	2945.97	0.06523
2943.3	0.00978	2944.54	0.06024
2942.52	0.00464	2943.11	0.05818
2941.09	0.01138	2941.69	0.06257
2939.67	0.01723	2940.26	0.0713
2938.24	0.02064	2938.83	0.07649
2936.86	0.02866	2937.4	0.07308
2934.65	0.01955	2935.98	0.06518
2933.64	0.01498	2934.55	0.06062
2929.86	0.00816	2933.12	0.06302
2930.42	0.01274	2931.69	0.07056
2928.76	0.01726	2930.26	0.07939
2927.44	0.02309	2928.84	0.0863
2927.82	0.02867	2927.41	0.0894
2921.86	0.03709	2925.98	0.08786
2920.75	0.03223	2924.55	0.08244
2919.65	0.02765	2923.13	0.07577
2921.31	0.02313	2921.7	0.0708
2919.19	0.01989	2920.27	0.06862
2919.65	0.01403	2918.84	0.06809
2915.97	0.01079	2917.42	0.06758
2914.87	0.00559	2915.99	0.0673
2912.59	0.00706	2914.56	0.06943
2909.96	0.01244	2913.13	0.07438
2911.43	0.01819	2911.71	0.07754
2907.71	0.03207	2910.28	0.0745
2906.62	0.0227	2908.85	0.06802
2907.33	0.01307	2907.42	0.06394
2905.85	0.00887	2906	0.06298
2901.53	-0.00206	2904.57	0.06238
2900.79	-0.00087	2903.14	0.06137
2898.65	0.00188	2901.71	0.05998
2899.39	0.0055	2900.29	0.0575
2896.88	0.0097	2898.86	0.05522
2897.25	0.01239	2897.43	0.05623
2895.78	0.01638	2896	0.06031
2893.7	0.0127	2894.57	0.06302
2892.24	0.00882	2893.15	0.06168
2893.34	0.00338	2891.72	0.05899
2891.56	0.00094	2890.29	0.05904
2890.1	-0.00294	2888.86	0.06264
2886.84	-0.00496	2887.44	0.06754
2885.42	-0.00217	2886.01	0.072
2883.99	-0.00424	2884.58	0.07476
2882.56	-0.00604	2883.15	0.07272
2881.13	-0.00433	2881.73	0.06446
2879.71	-0.00118	2880.3	0.05496
2878.28	0.00125	2878.87	0.05186
2876.85	0.00494	2877.44	0.05686
2875.42	0.01178	2876.02	0.06377
2874	0.01853	2874.59	0.06552
2872.57	0.01979	2873.16	0.06206
2871.14	0.01439	2871.73	0.0593
2869.71	0.00647	2870.31	0.06103
2868.29	0.0008	2868.88	0.06377
2866.86	-0.00091	2867.45	0.06161
2865.43	0.00026	2866.02	0.05378
2864	0.00323	2864.59	0.0449
2862.57	0.00917	2863.17	0.03974
2861.15	0.01731	2861.74	0.04001
2859.72	0.02112	2860.31	0.04339
2858.29	0.01558	2858.88	0.04478
2856.86	0.00283	2857.46	0.04094
2855.44	-0.00874	2856.03	0.03394
2854.01	-0.01248	2854.6	0.02885
2852.58	-0.00831	2853.17	0.02796
2851.15	-0.0017	2851.75	0.02935
2849.73	0.00121	2850.32	0.03012
2848.3	-0.00055	2848.89	0.02988
2846.87	-0.00376	2847.46	0.03041
2845.44	-0.00381	2846.04	0.03254
2844.02	0.00207	2844.61	0.03432
2842.59	0.0112	2843.18	0.03413
2841.16	0.01735	2841.75	0.03353
2839.73	0.01829	2840.33	0.03461
2838.31	0.01814	2838.9	0.03612
2836.88	0.02052	2837.47	0.0353
2835.45	0.02163	2836.04	0.03281
2834.02	0.01744	2834.61	0.0324
2832.59	0.00901	2833.19	0.03497
2831.17	0.00212	2831.76	0.03708
2829.74	0.00081	2830.33	0.03554
2828.31	0.00426	2828.9	0.03146
2826.88	0.00844	2827.48	0.0282
2825.46	0.01018	2826.05	0.0275
2824.03	0.00941	2824.62	0.02861
2822.6	0.00683	2823.19	0.02957
2821.17	0.00255	2821.77	0.02844
2819.75	-0.00246	2820.34	0.02458
2818.32	-0.00701	2818.91	0.01944
2816.89	-0.00824	2817.48	0.01589
2815.46	-0.00424	2816.06	0.01514
2814.04	0.00182	2814.63	0.01543
2812.61	0.00555	2813.2	0.01442
2811.18	0.00648	2811.77	0.01217
2809.75	0.00769	2810.35	0.01061
2808.33	0.00962	2808.92	0.0113
2806.9	0.00938	2807.49	0.01318
2805.47	0.00429	2806.06	0.01346
2804.04	-0.00459	2804.64	0.01056
2802.61	-0.01112	2803.21	0.00535
2801.19	-0.00803	2801.78	0.0006
2799.76	0.0038	2800.35	-0.0007
2798.33	0.01436	2798.92	0.00259
2796.9	0.01604	2797.5	0.00938
2795.48	0.01051	2796.07	0.01579
2794.05	0.00363	2794.64	0.01862
2792.62	-0.00145	2793.21	0.018
2791.19	-0.00455	2791.79	0.01634
2789.77	-0.00513	2790.36	0.01478
2788.34	-0.00328	2788.93	0.01229
2786.91	1e-05	2787.5	0.0089
2785.48	0.00321	2786.08	0.00634
2784.06	0.00623	2784.65	0.00619
2782.63	0.00907	2783.22	0.00722
2781.2	0.01137	2781.79	0.00754
2779.77	0.01322	2780.37	0.00708
2778.35	0.01481	2778.94	0.00691
2776.92	0.01531	2777.51	0.00744
2775.49	0.01338	2776.08	0.00838
2774.06	0.00902	2774.66	0.00895
2772.64	0.00475	2773.23	0.00799
2771.21	0.00192	2771.8	0.00492
2769.78	0.00062	2770.37	0.00144
2768.35	0.00166	2768.94	-0.00103
2766.92	0.00513	2767.52	-0.00142
2765.5	0.00824	2766.09	-0.00034
2764.07	0.00775	2764.66	0.00139
2762.64	0.00474	2763.23	0.00271
2761.21	0.00236	2761.81	0.00317
2759.79	0.00088	2760.38	0.00276
2758.36	-0.0006	2758.95	0.00158
2756.93	-0.00136	2757.52	0.00012
2755.5	-0.00041	2756.1	-0.00082
2754.08	0	2754.67	-0.00038
2752.65	-0.01057	2753.24	0.00149
2751.22	-0.01052	2751.81	0.00358
2749.79	-0.00543	2750.39	0.00454
2748.37	0.00156	2748.96	0.00396
2746.94	0.00512	2747.53	0.0025
2745.51	0.00373	2746.1	0.00118
2744.08	0	2744.68	0.00134
2742.66	-0.00274	2743.25	0.0035
2741.23	-0.00197	2741.82	0.00694
2739.8	0.00301	2740.39	0.00998
2738.37	0.00925	2738.96	0.01121
2736.94	0.01251	2737.54	0.01034
2735.52	0.01136	2736.11	0.0085
2734.09	0.00733	2734.68	0.00667
2732.66	0.00295	2733.25	0.00478
2731.23	0.00063	2731.83	0.00271
2729.81	0.00137	2730.4	0.00156
2728.38	0.00256	2728.97	0.00274
2726.95	0.00034	2727.54	0.00634
2725.52	-0.00387	2726.12	0.01022
2724.1	-0.00475	2724.69	0.0115
2722.67	-0.00023	2723.26	0.009
2721.24	0.00646	2721.83	0.00439
2719.81	0.01107	2720.41	0.00038
2718.39	0.01325	2718.98	-0.00139
2716.96	0.01291	2717.55	-0.00098
2715.53	0.00996	2716.12	0.00022
2714.1	0.00603	2714.7	0.00072
2712.68	0.00398	2713.27	0.00046
2711.25	0.0049	2711.84	0.00079
2709.82	0.00843	2710.41	0.00166
2708.39	0.01368	2708.98	0.00418
2706.96	0.01856	2707.56	0.00566
2705.54	0.02056	2706.13	0.00576
2704.11	0.01914	2704.7	0.0054
2702.68	0.01566	2703.27	0.00485
2701.25	0.01064	2701.85	0.00367
2699.83	0.00481	2700.42	0.00283
2698.4	-3e-05	2698.99	0.00394
2696.97	-0.00243	2697.56	0.00636
2695.54	-0.00304	2696.14	0.00751
2694.12	-0.0032	2694.71	0.00653
2692.69	-0.00426	2693.28	0.00497
2691.26	-0.0063	2691.85	0.00444
2689.83	-0.00718	2690.43	0.00511
2688.41	-0.005	2689	0.00552
2686.98	-0.00021	2687.57	0.00432
2685.55	0.00486	2686.14	0.00182
2684.12	0.00857	2684.72	-7e-05
2682.7	0.01057	2683.29	-0.00014
2681.27	0.01158	2681.86	0.0007
2679.84	0.01152	2680.43	0.00142
2678.41	0.01055	2679.01	0.0024
2676.98	0.00818	2677.58	0.0047
2675.56	0.00565	2676.15	0.0067
2674.13	0.0042	2674.72	0.00636
2672.7	0.00437	2673.29	0.00415
2671.27	0.00536	2671.87	0.00228
2669.85	0.00607	2670.44	0.00223
2668.42	0.0066	2669.01	0.00382
2666.99	0.00848	2667.58	0.0059
2665.56	0.01234	2666.16	0.0071
2664.14	0.01665	2664.73	0.00576
2662.71	0.01907	2663.3	0.0023
2661.28	0.01951	2661.87	-0.00098
2659.85	0.01861	2660.45	-0.00221
2658.43	0.01743	2659.02	-0.00178
2657	0.01688	2657.59	0.00022
2655.57	0.01696	2656.16	0.00257
2654.14	0.01695	2654.74	0.00394
2652.72	0.01703	2653.31	0.00391
2651.29	0.01747	2651.88	0.00317
2649.86	0.01674	2650.45	0.00233
2648.43	0.01269	2649.03	0.00094
2647.01	0.00764	2647.6	-0.0017
2645.58	0.0061	2646.17	-0.00552
2644.15	0.00843	2644.74	-0.01001
2642.72	0.00923	2643.31	-0.01404
2641.29	0.00526	2641.89	-0.01613
2639.87	-0.00096	2640.46	-0.01541
2638.44	-0.0034	2639.03	-0.01318
2637.01	-0.00052	2637.6	-0.01183
2635.58	0.00433	2636.18	-0.0125
2634.16	0.00729	2634.75	-0.01404
2632.73	0.00782	2633.32	-0.01457
2631.3	0.00691	2631.89	-0.01387
2629.87	0.00564	2630.47	-0.01346
2628.45	0.00437	2629.04	-0.01452
2627.02	0.00364	2627.61	-0.01606
2625.59	0.004	2626.18	-0.01678
2624.16	0.00597	2624.76	-0.01699
2622.74	0.00866	2623.33	-0.01766
2621.31	0.00991	2621.9	-0.01838
2619.88	0.00702	2620.47	-0.01807
2618.45	0.00071	2619.05	-0.0173
2617.03	-0.00443	2617.62	-0.01766
2615.6	-0.00389	2616.19	-0.01958
2614.17	0.00159	2614.76	-0.02174
2612.74	0.00725	2613.33	-0.0229
2611.31	0.00895	2611.91	-0.0228
2609.89	0.00687	2610.48	-0.02174
2608.46	0.00434	2609.05	-0.02021
2607.03	0.00334	2607.62	-0.01886
2605.6	0.00333	2606.2	-0.01848
2604.18	0.00252	2604.77	-0.01985
2602.75	-0.00055	2603.34	-0.02326
2601.32	-0.00524	2601.91	-0.02772
2599.89	-0.00795	2600.49	-0.03139
2598.47	-0.00553	2599.06	-0.03338
2597.04	0.00049	2597.63	-0.03408
2595.61	0.00413	2596.2	-0.03418
2594.18	0.00099	2594.78	-0.03362
2592.76	-0.00674	2593.35	-0.03247
2591.33	-0.01195	2591.92	-0.03182
2589.9	-0.00978	2590.49	-0.03271
2588.47	-0.00248	2589.07	-0.03451
2587.05	0.00374	2587.64	-0.03509
2585.62	0.00555	2586.21	-0.03341
2584.19	0.00394	2584.78	-0.03055
2582.76	0.00161	2583.36	-0.02798
2581.33	0.00081	2581.93	-0.02594
2579.91	0.00208	2580.5	-0.02417
2578.48	0.00452	2579.07	-0.02251
2577.05	0.00633	2577.64	-0.02083
2575.62	0.00598	2576.22	-0.01874
2574.2	0.00356	2574.79	-0.01673
2572.77	0.00105	2573.36	-0.01577
2571.34	0.00187	2571.93	-0.01577
2569.91	0.00683	2570.51	-0.0151
2568.49	0.01377	2569.08	-0.01255
2567.06	0.02053	2567.65	-0.00924
2565.63	0.02513	2566.22	-0.0073
2564.2	0.02487	2564.8	-0.00739
2562.78	0.01965	2563.37	-0.00811
2561.35	0.01327	2561.94	-0.00756
2559.92	0.00869	2560.51	-0.00523
2558.49	0.00519	2559.09	-0.00199
2557.07	0.00169	2557.66	0.00127
2555.64	-0.00028	2556.23	0.00394
2554.21	0.00144	2554.8	0.00504
2552.78	0.00568	2553.38	0.00415
2551.36	0.00956	2551.95	0.00264
2549.93	0.01047	2550.52	0.00245
2548.5	0.0085	2549.09	0.00384
2547.07	0.00518	2547.66	0.00528
2545.64	0.00213	2546.24	0.00578
2544.22	0.0007	2544.81	0.00514
2542.79	0.00143	2543.38	0.00353
2541.36	0.00369	2541.95	0.00185
2539.93	0.0055	2540.53	0.0013
2538.51	0.00497	2539.1	0.00173
2537.08	0.00237	2537.67	0.00163
2535.65	-0.00059	2536.24	0
2534.22	-0.00274	2534.82	-0.00142
2532.8	-0.0048	2533.39	-0.00168
2531.37	-0.00731	2531.96	-5e-05
2529.94	-0.00892	2530.53	0.00293
2528.51	-0.00838	2529.11	0.00605
2527.09	-0.00594	2527.68	0.00823
2525.66	-0.00295	2526.25	0.0091
2524.23	-0.00083	2524.82	0.00895
2522.8	0.00094	2523.4	0.00866
2521.38	0.00396	2521.97	0.00893
2519.95	0.00851	2520.54	0.00958
2518.52	0.01217	2519.11	0.00977
2517.09	0.01168	2517.68	0.00883
2515.66	0.00832	2516.26	0.00684
2514.24	0.00549	2514.83	0.00422
2512.81	0.00401	2513.4	0.00151
2511.38	0.00191	2511.97	-0.00026
2509.95	-0.00281	2510.55	0.00017
2508.53	-0.00825	2509.12	0.00326
2507.1	-0.01017	2507.69	0.00768
2505.67	-0.00724	2506.26	0.01176
2504.24	-0.00133	2504.84	0.01526
2502.82	0.00457	2503.41	0.01848
2501.39	0.00741	2501.98	0.02011
2499.96	0.00576	2500.55	0.01769
2498.53	0.00032	2499.13	0.01078
2497.11	-0.00611	2497.7	0.0018
2495.68	-0.00983	2496.27	-0.00595
2494.25	-0.00888	2494.84	-0.01046
2492.82	-0.00477	2493.42	-0.01068
2491.4	-0.00193	2491.99	-0.00619
2489.97	-0.00431	2490.56	0.00096
2488.54	-0.01091	2489.13	0.00612
2487.11	-0.01725	2487.71	0.00583
2485.68	-0.01944	2486.28	0.00122
2484.26	-0.01822	2484.85	-0.00372
2482.83	-0.01781	2483.42	-0.00607
2482.56	-0.01905	2481.99	-0.00629
2478.78	-0.0055	2480.57	-0.00703
2478.45	-0.00342	2479.14	-0.00998
2476.08	-0.01718	2477.71	-0.01322
2474.82	-0.01215	2476.28	-0.0131
2474.26	-0.00775	2474.86	-0.0089
2474	0.0013	2473.43	-0.00319
2472.66	0.00708	2472	0.00139
2467.9	0.00947	2470.57	0.00394
2467.53	0.00229	2469.15	0.00444
2467.13	-0.00869	2467.72	0.00324
2465.13	-0.01467	2466.29	0.00106
2462.43	-0.0003	2464.86	-0.00079
2460.69	-0.0151	2463.44	-0.00108
2460.06	-0.01177	2462.01	0
2459.11	-0.00926	2460.58	0.00074
2458.32	-0.00446	2459.15	-0.00034
2457.92	-0.0006	2457.73	-0.00254
2455.76	0.01186	2456.3	-0.00365
2454.5	0.00799	2454.87	-0.00298
2452.85	-0.00021	2453.44	-0.00317
2451.42	-0.01163	2452.01	-0.00682
2449.99	-0.01117	2450.59	-0.01255
2448.57	-0.00324	2449.16	-0.0161
2447.14	0.00541	2447.73	-0.01476
2445.71	0.0101	2446.3	-0.01008
2444.28	0.00957	2444.88	-0.00605
2442.86	0.00364	2443.45	-0.00497
2441.43	-0.00706	2442.02	-0.00571
2440	-0.01875	2440.59	-0.00571
2438.57	-0.02522	2439.17	-0.00446
2437.15	-0.02269	2437.74	-0.00391
2435.72	-0.01259	2436.31	-0.00547
2434.29	-0.00169	2434.88	-0.00785
2432.86	0.0021	2433.46	-0.00871
2431.44	-0.00419	2432.03	-0.00782
2430.01	-0.01606	2430.6	-0.00689
2428.58	-0.02532	2429.17	-0.00684
2427.15	-0.02539	2427.75	-0.00691
2425.73	-0.01531	2426.32	-0.00607
2424.3	0.00179	2424.89	-0.00473
2422.87	0.01574	2423.46	-0.00413
2421.44	0.01835	2422.03	-0.00497
2420.01	0.01098	2420.61	-0.00708
2418.59	0.00171	2419.18	-0.00922
2417.16	-0.00252	2417.75	-0.00989
2415.73	-0.00162	2416.32	-0.00816
2414.3	0.00027	2414.9	-0.00487
2412.88	0	2413.47	-0.00182
2411.45	-0.00162	2412.04	-0.00034
2410.02	-0.00593	2410.61	-7e-05
2408.59	-0.01106	2409.19	0
2407.17	-0.01493	2407.76	-0.00026
2405.74	-0.01628	2406.33	-0.0007
2404.31	-0.01465	2404.9	-0.00185
2402.88	-0.01069	2403.48	-0.00293
2401.46	-0.00583	2402.05	-0.00257
2400.03	-0.00132	2400.62	-0.00031
2398.6	0.00201	2399.19	0.00276
2397.17	0.0039	2397.77	0.00506
2395.75	0.00462	2396.34	0.00559
2394.32	0.00544	2394.91	0.00418
2392.89	0.00733	2393.48	0.00149
2391.46	0.00841	2392.06	-0.00132
2390.03	0.00598	2390.63	-0.00317
2388.61	-0.00067	2389.2	-0.0036
2387.18	-0.00769	2387.77	-0.00286
2385.75	-0.01075	2386.34	-0.00187
2384.32	-0.00912	2384.92	-0.00149
2382.9	-0.00534	2383.49	-0.00142
2381.47	-0.0021	2382.06	-0.00062
2380.04	-0.00021	2380.63	0.00118
2378.61	0.0007	2379.21	0.00257
2377.19	0.00133	2377.78	0.0025
2375.76	0.00214	2376.35	0.00166
2374.33	0.00278	2374.92	0.00122
2372.9	0.00251	2373.5	0.00134
2371.48	0.00179	2372.07	0.0017
2370.05	0.00197	2370.64	0.00216
2368.62	0.00342	2369.21	0.00242
2367.19	0.00486	2367.79	0.00271
2365.77	0.00432	2366.36	0.00334
2364.34	0.0009	2364.93	0.00413
2362.91	-0.00386	2363.5	0.00425
2361.48	-0.00746	2362.08	0.00384
2360.06	-0.00818	2360.65	0.00346
2358.63	-0.00592	2359.22	0.00319
2357.2	-0.0016	2357.79	0.00331
2355.77	0.00362	2356.36	0.00487
2354.34	0.00821	2354.94	0.00746
2352.92	0.00984	2353.51	0.0085
2351.49	0.00588	2352.08	0.0067
2350.06	-0.00015	2350.65	0.00401
2348.63	-0.00383	2349.23	0.0036
2347.21	-0.00419	2347.8	0.00629
2345.78	-0.00365	2346.37	0.01044
2344.35	-0.0032	2344.94	0.01404
2342.92	-0.00067	2343.52	0.01555
2341.5	0.00396	2342.09	0.01459
2340.07	0.00777	2340.66	0.01231
2338.64	0.00798	2339.23	0.01066
2337.21	0.00639	2337.81	0.01097
2335.79	0.00687	2336.38	0.01349
2334.36	0.01032	2334.95	0.01726
2332.93	0.01413	2333.52	0.02059
2331.5	0.01623	2332.1	0.0221
2330.08	0.01689	2330.67	0.02203
2328.65	0.01728	2329.24	0.0216
2327.22	0.01695	2327.81	0.0211
2325.79	0.01572	2326.38	0.02059
2324.36	0.01458	2324.96	0.02069
2322.94	0.01434	2323.53	0.02186
2321.51	0.01365	2322.1	0.02359
2320.08	0.00999	2320.67	0.02532
2318.65	0.00471	2319.25	0.02736
2317.23	0.00141	2317.82	0.03024
2315.8	0.00216	2316.39	0.03334
2314.37	0.00426	2314.96	0.03499
2312.94	0.00474	2313.54	0.03394
2311.52	0.00306	2312.11	0.03065
2310.09	0.00102	2310.68	0.02693
2308.66	0.00069	2309.25	0.02431
2307.23	0.00342	2307.83	0.02345
2305.81	0.00876	2306.4	0.02414
2304.38	0.01392	2304.97	0.02592
2302.95	0.01593	2303.54	0.02798
2301.52	0.01452	2302.12	0.02945
2300.1	0.01122	2300.69	0.03024
2298.67	0.00711	2299.26	0.03134
2297.24	0.00354	2297.83	0.03312
2295.81	0.00159	2296.41	0.03444
2294.38	0.00153	2294.98	0.03461
2292.96	0.00291	2293.55	0.03499
2291.53	0.00465	2292.12	0.03703
2290.1	0.00594	2290.69	0.03996
2288.67	0.00651	2289.27	0.04212
2287.25	0.00699	2287.84	0.04248
2285.82	0.00783	2286.41	0.04111
2284.39	0.0075	2284.98	0.03864
2282.96	0.00455	2283.56	0.03626
2281.54	0.00053	2282.13	0.03502
2280.11	-0.00142	2280.7	0.03574
2278.68	-0.00013	2279.27	0.03833
2277.25	0.0026	2277.85	0.0414
2275.83	0.00632	2276.42	0.04306
2274.4	0.0113	2274.99	0.04284
2272.97	0.01538	2273.56	0.04178
2271.54	0.01559	2272.14	0.04111
2270.12	0.01211	2270.71	0.04169
2268.69	0.00827	2269.28	0.04346
2267.26	0.00713	2267.85	0.04481
2265.83	0.00851	2266.43	0.04387
2264.41	0.00989	2265	0.04121
2262.98	0.00929	2263.57	0.03926
2261.55	0.00842	2262.14	0.03931
2260.12	0.00989	2260.71	0.04025
2258.69	0.01235	2259.29	0.04061
2257.27	0.01301	2257.86	0.04025
2255.84	0.01277	2256.43	0.03998
2254.41	0.01397	2255	0.04003
2252.98	0.01598	2253.58	0.03991
2251.56	0.01583	2252.15	0.03991
2250.13	0.0119	2250.72	0.04106
2248.7	0.00635	2249.29	0.04298
2247.27	0.0026	2247.87	0.04313
2245.85	0.00254	2246.44	0.04037
2244.42	0.00356	2245.01	0.03658
2242.99	0.0026	2243.58	0.03365
2241.56	-0.00061	2242.16	0.03161
2240.14	-0.00349	2240.73	0.03002
2238.71	-0.00507	2239.3	0.02938
2237.28	-0.00593	2237.87	0.02998
2235.85	-0.00752	2236.45	0.03146
2234.43	-0.00874	2235.02	0.03314
2233	-0.00699	2233.59	0.03437
2231.57	-0.00209	2232.16	0.03451
2230.14	0.002	2230.73	0.03324
2228.71	0.00123	2229.31	0.03144
2227.29	-0.00323	2227.88	0.03055
2225.86	-0.00752	2226.45	0.0311
2224.43	-0.0091	2225.02	0.03214
2223	-0.00852	2223.6	0.03247
2221.58	-0.00758	2222.17	0.03209
2220.15	-0.007	2220.74	0.03178
2218.72	-0.00552	2219.31	0.03175
2217.29	-0.00179	2217.89	0.03163
2215.87	0.00311	2216.46	0.03115
2214.44	0.00539	2215.03	0.03074
2213.01	0.00246	2213.6	0.03113
2211.58	-0.00326	2212.18	0.03298
2210.16	-0.00817	2210.75	0.0359
2208.73	-0.01182	2209.32	0.03821
2207.3	-0.01484	2207.89	0.03828
2205.87	-0.01543	2206.47	0.03614
2204.45	-0.01089	2205.04	0.03353
2203.02	-0.00348	2203.61	0.0317
2201.59	0.00034	2202.18	0.03072
2200.16	-0.00142	2200.76	0.03048
2198.73	-0.00597	2199.33	0.03151
2197.31	-0.00791	2197.9	0.03314
2195.88	-0.00481	2196.47	0.03355
2194.45	0.00117	2195.04	0.03252
2193.02	0.00652	2193.62	0.03168
2191.6	0.00979	2192.19	0.03218
2190.17	0.01055	2190.76	0.0337
2188.74	0.00789	2189.33	0.0353
2187.31	0.00194	2187.91	0.03658
2185.89	-0.00377	2186.48	0.03756
2184.46	-0.00516	2185.05	0.03823
2183.03	-0.0033	2183.62	0.03826
2181.6	-0.001	2182.2	0.0378
2180.18	0.00013	2180.77	0.03739
2178.75	0.00018	2179.34	0.03708
2177.32	-4e-05	2177.91	0.03614
2175.89	-0.00053	2176.49	0.03425
2174.47	-0.00156	2175.06	0.03226
2173.04	-0.00295	2173.63	0.03149
2171.61	-0.00397	2172.2	0.03218
2170.18	-0.00401	2170.78	0.03305
2168.76	-0.00279	2169.35	0.03233
2167.33	-0.00094	2167.92	0.02971
2165.9	0.00091	2166.49	0.02621
2164.47	0.00204	2165.06	0.02314
2163.04	0.00182	2163.64	0.02184
2161.62	0.00097	2162.21	0.02354
2160.19	0.0004	2160.78	0.02784
2158.76	0.00027	2159.35	0.03228
2157.33	-0.0004	2157.93	0.0347
2155.91	-0.0017	2156.5	0.03492
2154.48	-0.00417	2155.07	0.03384
2153.05	-0.00772	2153.64	0.03278
2151.62	-0.011	2152.22	0.03326
2150.2	-0.01266	2150.79	0.0353
2148.77	-0.01206	2149.36	0.03672
2147.34	-0.00949	2147.93	0.03622
2145.91	-0.00557	2146.51	0.03552
2144.49	-0.00219	2145.08	0.03698
2143.06	-0.00142	2143.65	0.0408
2141.63	-0.00263	2142.22	0.04483
2140.2	-0.00366	2140.8	0.04663
2138.78	-0.00334	2139.37	0.0463
2137.35	-0.00301	2137.94	0.04606
2135.92	-0.00413	2136.51	0.04793
2134.49	-0.00534	2135.08	0.05119
2133.06	-0.00323	2133.66	0.05393
2131.64	0.00283	2132.23	0.05575
2130.21	0.00962	2130.8	0.05796
2128.78	0.01316	2129.37	0.06132
2127.35	0.01265	2127.95	0.06595
2125.93	0.00909	2126.52	0.07138
2124.5	0.00381	2125.09	0.07546
2123.07	-0.0011	2123.66	0.0767
2121.64	-0.00314	2122.24	0.07637
2120.22	-0.00157	2120.81	0.07579
2118.79	0.00188	2119.38	0.07445
2117.36	0.00542	2117.95	0.07217
2115.93	0.00726	2116.53	0.07006
2114.51	0.0054	2115.1	0.06914
2113.08	-0.00041	2113.67	0.0701
2111.65	-0.00722	2112.24	0.07279
2110.22	-0.01132	2110.82	0.07644
2108.8	-0.01255	2109.39	0.08038
2107.37	-0.01288	2107.96	0.08477
2105.94	-0.01311	2106.53	0.08976
2104.51	-0.01236	2105.1	0.09406
2103.08	-0.01079	2103.68	0.09626
2101.66	-0.00932	2102.25	0.09686
2100.23	-0.00883	2100.82	0.09655
2098.8	-0.00835	2099.39	0.09446
2097.37	-0.00652	2097.97	0.09
2095.95	-0.0045	2096.54	0.08556
2094.52	-0.00528	2095.11	0.08407
2093.09	-0.00875	2093.68	0.08568
2091.66	-0.01124	2092.26	0.08789
2090.24	-0.01111	2090.83	0.0889
2088.81	-0.01	2089.4	0.08899
2087.38	-0.0088	2087.97	0.08882
2085.95	-0.00741	2086.55	0.08791
2084.53	-0.00558	2085.12	0.08594
2083.1	-0.00401	2083.69	0.08426
2081.67	-0.00362	2082.26	0.08486
2080.24	-0.00403	2080.84	0.08731
2078.82	-0.00276	2079.41	0.08887
2077.39	0	2077.98	0.08873
2075.96	0.00039	2076.55	0.0889
2074.53	-0.00218	2075.13	0.08952
2073.1	-0.00557	2073.7	0.08873
2071.68	-0.00509	2072.27	0.0863
2070.25	0.00053	2070.84	0.08381
2068.82	0.00659	2069.41	0.08196
2067.39	0.00824	2067.99	0.0805
2065.97	0.0053	2066.56	0.07886
2064.54	0.00165	2065.13	0.07726
2063.11	0.00087	2063.7	0.07723
2061.68	0.00369	2062.28	0.07949
2060.26	0.00769	2060.85	0.08225
2058.83	0.01033	2059.42	0.08364
2057.4	0.00955	2057.99	0.08441
2055.97	0.00599	2056.57	0.08472
2054.55	0.00233	2055.14	0.08213
2053.12	0.00128	2053.71	0.07704
2051.69	0.00357	2052.28	0.07409
2050.26	0.00711	2050.86	0.0749
2048.84	0.00984	2049.43	0.07651
2047.41	0.01186	2048	0.07682
2045.98	0.01288	2046.57	0.07618
2044.55	0.01129	2045.15	0.07536
2043.13	0.00736	2043.72	0.07459
2041.7	0.00335	2042.29	0.07354
2040.27	0.00086	2040.86	0.07154
2038.84	0.00105	2039.43	0.06898
2037.41	0.00254	2038.01	0.0665
2035.99	0.00448	2036.58	0.06427
2034.56	0.00408	2035.15	0.06245
2033.13	0.00062	2033.72	0.06144
2031.7	0.00445	2032.3	0.06156
2030.28	0.00054	2030.87	0.06324
2028.85	0.00095	2029.44	0.06631
2027.42	0.00523	2028.01	0.06852
2025.99	0.00771	2026.59	0.06766
2024.57	0.00389	2025.16	0.0654
2023.14	-0.00281	2023.73	0.0647
2021.71	-0.00709	2022.3	0.06487
2020.28	-0.0083	2020.88	0.06341
2018.86	-0.00843	2019.45	0.0607
2017.43	-0.00856	2018.02	0.05894
2016	-0.00833	2016.59	0.05885
2014.57	-0.00702	2015.17	0.06
2013.15	-0.00607	2013.74	0.06197
2011.72	-0.00899	2012.31	0.06403
2010.29	-0.01569	2010.88	0.06547
2008.86	-0.02131	2009.45	0.06689
2007.43	-0.02135	2008.03	0.06926
2006.01	-0.01626	2006.6	0.07255
2004.58	-0.01091	2005.17	0.07663
2003.15	-0.00987	2003.74	0.08191
2001.72	-0.01423	2002.32	0.08652
2000.3	-0.02147	2000.89	0.08678
